# Supplementary material for: Dietary quality and nutrient intake in adults with obsessive–compulsive disorder
Source: BJPsych Open. 2021 Nov 19;7(6):e218. doi: 10.1192/bjo.2021.1039 (PMC8612013; doi:10.1192/bjo.2021.1039)
Supplement: Supplementary file 1 [file bjosup.zip]

Archive with 2 entries (2 files):
- S2056472421010395sup001.docx
- S2056472421010395sup002.docx
